# Supplementary material for: Proteomic Changes during the Dermal Toxicity Induced by Nemopilema nomurai Jellyfish Venom in HaCaT Human Keratinocyte
Source: Toxins (Basel). 2021 Apr 27;13(5):311. doi: 10.3390/toxins13050311 (PMC8146130; doi:10.3390/toxins13050311)
Supplement: Supplementary file 1 [file toxins-13-00311-s001.zip]

Archive with 1 entries (1 files):
- toxins-1165337-supp final.pdf
